# Supplementary material for: A hybrid deep learning framework for skin disease localization and classification using wearable sensors
Source: PeerJ Comput Sci. 2025 Jul 28;11:e3002. doi: 10.7717/peerj-cs.3002 (PMC12453764; doi:10.7717/peerj-cs.3002)
Supplement: Supplemental Information 2 [file peerj-cs-11-3002-s002.txt]

# README: Public Dataset Access

## Overview
This README file provides details about accessing and utilizing the public dataset available at the following link:

[Google Cloud Storage - Public Dataset](https://console.cloud.google.com/storage/browser/dx-scin-public-data/dataset?pageState=(%22StorageObjectListTable%22:(%22f%22:%22%255B%255D%22)))

This dataset is hosted on Google Cloud Storage and is publicly accessible for research, analysis, and educational purposes. The dataset contains various files structured to support users in their work with data science, analytics, and related fields.

---

## Accessing the Dataset

### Prerequisites
- A Google account (optional for browsing but required for advanced actions like copying data to your Google Cloud Storage bucket).
- Internet access and a compatible browser.

### Instructions
1. Open the provided [dataset link](https://console.cloud.google.com/storage/browser/dx-scin-public-data/dataset?pageState=(%22StorageObjectListTable%22:(%22f%22:%22%255B%255D%22))).
2. Navigate through the folder structure to locate the desired files.
3. Use the download button for individual files or use the `gsutil` command-line tool for bulk downloads (details below).

---

## Downloading Data

### Using the Browser
- Navigate to the desired file or folder.
- Click the download icon next to the file name.

### Using `gsutil`
Google's `gsutil` tool can be used for more robust and automated access. To install `gsutil`, refer to the [installation guide](https://cloud.google.com/storage/docs/gsutil_install).

**Example commands:**
```bash
# Copy a single file
gsutil cp gs://dx-scin-public-data/dataset/filename.ext ./

# Copy an entire folder
gsutil -m cp -r gs://dx-scin-public-data/dataset/ ./
```

---

## Dataset Structure
The dataset is organized into folders and files. Below is an example structure:
```
/dataset
   ├── subfolder1
   │      ├── file1.csv
   │      ├── file2.json
   ├── subfolder2
   │      ├── file3.txt
   └── README.txt
```

### File Formats
- **CSV:** Structured tabular data, compatible with data analysis tools like Python (pandas), R, or Excel.
- **JSON:** Lightweight data-interchange format, suitable for APIs or programmatic parsing.
- **TXT:** Plain text files, often containing documentation or metadata.

---

## Usage Guidelines
- This dataset is publicly available and may be used for non-commercial purposes.
- Please acknowledge the source if used in publications or projects.
- Always check individual file README or metadata files for specific details on data provenance and licensing.

### Citation Format
If using this dataset, cite as:
```
Source: dx-scin-public-data Dataset, Google Cloud Storage
URL: https://console.cloud.google.com/storage/browser/dx-scin-public-data/dataset
```

---

## Support and Issues
For issues accessing the dataset or technical questions, please contact the administrator or check the following resources:
- [Google Cloud Storage Documentation](https://cloud.google.com/storage/docs/)
- Support forum for the specific project hosting this dataset.

---

## Updates
This dataset is periodically updated. Check the `CHANGELOG.md` (if available) or monitor the folder for new files or versions.

---

## Disclaimer
The dataset is provided "as is" without warranty of any kind. The hosting provider or data contributors are not responsible for any inaccuracies or misuse.

# SCIN Dataset Notebook

This notebook demonstrates the usage of the SCIN dataset, a comprehensive collection of skin condition data provided in CSV format from Google Cloud Storage. The notebook covers the loading, exploration, and analysis of the dataset with Python tools.

## Features
- **Data Loading**: Load metadata and labels from CSV files stored in Google Cloud Storage.
- **Data Exploration**: Explore distributions of skin conditions, symptoms, and associated metadata.
- **Visualization**: Display images associated with cases and plot distributions of categorical data.
- **Customization**: Modify configurations like dataset path and columns of interest.

## Prerequisites

Before running the notebook, ensure you have the following:

1. Python environment with required packages:
   - `matplotlib`
   - `google-cloud-storage`
   - `pandas`
   - `numpy`
   - `Pillow`

2. Access to Google Cloud Storage (GCS) for authenticating and downloading dataset files.

## Instructions

### Running in Google Colab
This notebook is optimized for Google Colab. Follow these steps:

1. Open the notebook in Colab using the button below:
   
   [![Run in Colab](https://www.tensorflow.org/images/colab_logo_32px.png)](https://colab.research.google.com/github/google-research-datasets/scin/blob/main/scin_demo.ipynb)

2. Authenticate to access GCS by running the authentication cell.
3. Ensure the required libraries are installed by executing the setup cells.
4. Follow the provided code cells to load, explore, and analyze the data.

### Running Locally
To run the notebook locally:

1. Clone the repository:
   ```bash
   git clone https://github.com/google-research-datasets/scin
   cd scin
   ```

2. Install dependencies:
   ```bash
   pip install -r requirements.txt
   ```

3. Authenticate with GCS using `gcloud` CLI:
   ```bash
   gcloud auth login
   ```

4. Launch the notebook:
   ```bash
   jupyter notebook scin_demo.ipynb
   ```

## Notebook Sections

### 1. Setup
Install required libraries and configure GCS parameters.

### 2. Authenticate
Authenticate with Google Cloud Storage for accessing dataset files.

### 3. Load Dataset
Load metadata and labels into Pandas DataFrames for further processing.

### 4. Explore Data
Analyze metadata and label distributions with descriptive statistics and visualizations.

### 5. Visualize Images
Display associated images for selected cases along with their metadata and labels.

## Configuration
Key configuration parameters are defined in the `Globals` class, allowing customization of:
- GCP Project ID
- GCS Bucket Name
- Paths to dataset files and directories

## Example Outputs
- Metadata statistics
- Race/ethnicity distribution
- Skin condition label distribution
- Associated images and attributes

## Licensing
This notebook and associated dataset are licensed under the Apache License, Version 2.0. For more details, see the [LICENSE](https://www.apache.org/licenses/LICENSE-2.0) file.

## Contact
For questions or issues, reach out to the dataset maintainers or create an issue in the [GitHub repository](https://github.com/google-research-datasets/scin).
